# Supplementary material for: The Association between Rapid Weight Loss and Body Composition in Elite Combat Sports Athletes
Source: Healthcare (Basel). 2022 Apr 1;10(4):665. doi: 10.3390/healthcare10040665 (PMC9031560; doi:10.3390/healthcare10040665)
Supplement: Supplementary file 1 [file healthcare-10-00665-s001.zip]

Archive with 1 entries (1 files):
- healthcare-1637951-supplementary.pdf
